# Supplementary material for: The same genomic variants in the first three exons of KANSL1 can be either benign or causative of Koolen-de Vries syndrome: Definition of a validation procedure
Source: Genes Dis. 2025 Jan 27;12(6):101546. doi: 10.1016/j.gendis.2025.101546 (PMC12304670; doi:10.1016/j.gendis.2025.101546)
Supplement: Multimedia component 3 [file mmc3.xlsx]

## Sheet: Pathogenic Variants
Subjects	[Koolen et al. 2012]:1	[Koolen et al. 2012]:2	[Amenta et al., 2020]:38	[Amenta et al., 2020]:39	[Amenta et al., 2020]:46	[Amenta et al., 2020]:48	[Amenta et al., 2020]:52	[Amenta et al., 2020]:53	[Amenta et al., 2020]:54	[Farnè et al. 2021]	[Zollino et al. 2015]:1	[Zollino et al. 2015]:2	[Zollino et al. 2015]:3	[Zollino et al. 2015]:4	[Zollino et al. 2015]:5	[Zollino et al. 2015]:7	[Zollino et al. 2015]:8	[Zollino et al. 2015]:9	[Zollino et al. 2015]:10	[Zollino et al. 2015]:11	[Zollino et al. 2015]:12	[Zollino et al. 2015]:13	[Zollino et al. 2015]:14	[Zollino et al. 2015]:15	[Zollino et al. 2015]:16	[Zollino et al. 2015]:17	[Zollino et al. 2015]:18	[Zollino et al. 2015]:19	[Zollino et al. 2015]:20	[Zollino et al. 2015]:21	[Zollino et al. 2015]:22	[Zollino et al. 2015]:23	[Zollino et al. 2015]:24	[Zollino et al. 2015]:25	[Zollino et al. 2015]:26	[Zollino et al. 2015]:27	[Zollino et al. 2015]:28	[Zollino et al. 2015]:29	[Zollino et al. 2015]:30	[Zollino et al. 2015]:31	[Zollino et al. 2015]:32	[Koolen et al. 2016]: 26 o [Awamleh et al. 2024]: 4	[Koolen et al. 2016]: 37 o [Awamleh et al. 2024]: 5	[Koolen et al. 2016]: 42 o [Awamleh et al. 2024]: 7	[Koolen et al. 2016]: 16 o [Awamleh et al. 2024]: 13	[Koolen et al. 2016]: 24 o [Awamleh et al. 2024]: 14	[Koolen et al. 2016]: 34	[Koolen et al. 2016]: 35	[Koolen et al. 2016]: 36
Genetics NM_015443.4/Grch37	17q21.31 deletion (chr17:44054823- 44122675; GRCh37/hg19)	17q21.31 deletion (chr17: 44096266- 44208312; GRCh37/hg19)	Del (17q21.31)	Del (17q21.31)	Del (17q21.31)	c.2000delG	Del (17q21.31)	Del (17q21.31)	Del (17q21.31)	Del (17q21.31)	c.1816C>T p.(R606*)	c.2785_2786delAG; p.(R929Gfs*44)	arr17q21.31 (43717703-44210822)x1	arr17q21.31 (43717703-44210822)x1	arr17q21.31 (43717703-44210822)x1	arr17q21.31 (43717703-44210822)	arr17q21.31 (43717703-44210822)	arr17q21,31 (43675437-44368862)	arr17q21,31(43857094-44579178)	arr17q21,31 (43685913-44579178)	arr17q21.31 (43717703-44210822)	arr17q21.31 (43717703-44210822)	arr17q21.31 (43717703-44210822)	arr17q21,31 (43717703-44159862)	arr17q21.31 (43717703-44210822)	arr17q21.31(43685925–44140748)	arr17q21.31(43707300–44368215)	arr17q21.31(43685925–44177993)	arr17q21.31(43685925–44680207)	arr17q21.31(43685925–44206665	arr17q21.31(43693538–44208333)	arr17q21.31(43657921–45102413)	c.540delA; p.(K180Nfs*22)	c.611_612insG; p.(M205Yfs*9)	c.1042C>T; p.(R348*)	arr17q21.31(43706886–44208036)	arr17q21.31(43685925–44680207	arr17q21.31(43685925–44206665)	arr17q21.31(43703802–44752288)	arr17q21.31(43703800–44163085)	arr17q21.31(43693538–44166270)	arr[GRCh37]17q21.31(43710371-44212417)x1	c.1867_1870del	c.2699_2702dup	arr[GRCh37]17q21.31(43741452-44118999)x1	arr[GRCh37]17q21.31(43741452-44364056)x1	c.916C>T	c.1652+1G>A	c.985_986del
Exon	Exon 3-15 of MAPT and 9-15 ok KANSL1	Exon 14-15 of MAPT and 4-15 ok KANSL1	NA	NA	NA	7	NA	NA	NA	NA	6	13																19					2	2	2								7	12			2	Intron 5-6	2
De novo	De novo	De novo	De novo	De novo	De novo	De novo	De novo	De novo	De novo	De novo	De novo	De novo	NA	NA	NA	NA	NA	NA	NA	NA	NA	NA	NA	NA	NA	NA	NA	NA	NA	NA	NA	NA	De novo	De novo	De novo	NA	NA	NA	NA	NA	NA	NA	De novo	De novo	NA	NA	De novo	De novo	De novo
Gender	M	F	F	M	M	F	M	M	F	F	F	F	M	F	F	F	F	F	F	M	F	F	M	F	M	M	M	F	F	F	M	M	F	M	F	F	M	F	F	M	M	F	F	M	F	M	F	M	M
Age	6 y.o 5 month	7y.o 7 month	19	45	32	19	27	22	19	63	3y	14 y	9y	2y	10 m	5y	8y5m	7y	6y4m	23y	12y6m	3m	2y4m	2y6m	3y	6y2m	11y5m	7y3m	14y	10y4m	2y11m	31y	8y9m	10y6m	13y	1y12m	11m	2y5m	9y5m	1y5m	4y4m	15 y 5 m	5 y	4 y 5 m	5 y 5 m	14 y	2 y 11 m	3 y 4m	5 y 7 m
Growth
Failure to thrive in infancy	no	no	yes	yes	no	yes	no	no	yes	yes	NA	yes	no	yes	NA	no	yes	yes	no	no	yes	no	yes	no	no	yes	no	no	yes	no	yes	yes	no	no	no	no	no	no	NA	NA	NA	no	NA	yes	no	NA	no	NA	no
Height (cm(SD))	93.4 cm (4th centile) at 4 y.o	94 cm (no1.2 SD) at 3 y.o 9 months	150 cm (no2.2 DS)	163 cm (no2.2 DS)	175 cm (50th)	146 cm (no3 DS)	166 cm (-2 DS)	161 cm (-2.5 DS)	158 cm (no1.2 DS)	143 cm (no2DS)	84 (-3)	148 (-3)	125 (−2)	82 (−1.5)	69 (-1)	103 (-1.5)	116 (-3)	118(-1)	108(-2)	156(-3.5)	138.6(-2.5)	51.5(-3.5)	80 (-4.5)	93 (+1)	NA	NA	NA	NA	NA	NA	NA	SHORT STATURE	15 th centile	134.4 (+0.5)	133.5 (-2)	77 (-2)	68.5 (-3)	88 (-0.5)	136 (0)	83.5 (0)	80 (0)	165 cm (-0.5 SD)	NA	133.5 cm (-2.58 SD)	1.325 cm (-0.79 SD)	176.5 cm (+0.95 SD)	89.5 cm (-1.8 SD)	NA	117 cm (-0.03 SD)
Weight (kg(SD))	14.5 kg (25th centile) at 4 y.o	12 kg (no1.8 SD) at 3 y.o 9 months	53 Kg (25th)	68 kg (50no75th)	104 kg (yes3 DS)	59 kg (25no50th)	104 kg (+2.8 DS)	44 kg (-3.5 DS)	63 kg (50no75th)	60 kg (50th)	10 (-2.5)	64 (+1.5)	NA	10 (-2.5)	10 (+0.5)	21 (+0.5)	20 (-2.5)	23(-1)	18(-3)	39(-4.5)	30(-2)	NA	NA	NA	NA	NA	NA	NA	NA	NA	NA	NA	NA	25 (-0.5)		11.6 (-1.59	74 (-3.5)	13 (0)	25 (-1.5)	11.5 (-1)	9.9 (-1)	60 (+0.42 SD)	NA	28.7 kg (-2.25 SD)	24.6 (-1.24 SD)	NA	10 kg (- 3 DS)	NA	NA
Head circumference (cm (SD))	50 cm (25th centile) at 4 y.o	50 cm (yes0.5 SD) at 3 y.o 9 months	52.5 cm (1DS)	58 cm (yes1.7 DS)	61.5 cm (yes4DS	56.8 cm (yes2DS)	NA	57 cm (+1 DS)	56 cm (yes1 DS)	58 cm (yes2DS	47.2 (-1)	55 (+1)	54.5 (+1)	47 (-1)	48 (+2)	50.4 (0)	48 (-2.5)	53(0)	52.6(+1)	53(-3)	53.5(0)	34.4(-3.5)	44.5 (-3.5)	49.2(0)	NA	NA	NA	NA	NA	NA	NA	NA	80th centile	52 (+0.5)	53.5 (0)	47 (-1)	43.2 (-2.5)	48.8 (0)	52 (0)	50.3 (+2)	NA	NA	NA	56.9 cm (+1.3 SD)	49.5 cm (-1.7 SD)	60 cm (>+2.5 SD)	49.5 cm (+0.2 SD)	98-99.6 th centile	53.2 cm (+1 SD)
macrocephaly (>2DS rispetto all'altezza)	no	yes	no	no	yes	yes	NA	no	no	yes	yes	yes	no	no	no	no	no	no	no	no	yes	no	no	no	no	no	no	no	no	no	no	yes	no	no	yes	no	no	no	no	yes	no	no	NA	yes	no	yes	no	yes	no
relative macrocephaly	no	no	no	yes	no	yes	NA	yes	no	yes	no	no	no	no	yes	yes	yes	yes	yes	no	no	no	yes	yes	no	no	no	no	no	no	yes	no	no	no	no	yes	yes	no	no	no	no	NA	NA	no	no	no	yes	no	no
macrocephaly/ relative macrocephaly	no	yes	no	yes	yes	yes	NA	yes	no	yes	yes	yes	no	no	yes	yes	yes	yes	yes	no	yes	no	yes	yes	no	no	no	no	no	no	yes	yes	no	no	yes	yes	yes	no	no	yes	no	NA	NA	yes	no	yes	yes	yes	no
microcephaly (< 2DS rispetto all'altezza)	no	no	no	no	no	no	NA	no	no	no	no	no	no	no	no	no	no	no	no	no	no	no	no	no	no	yes	no	no	no	no	no	no	no	no	no	no	no	no	no	no	no	no	NA	no	no	no	no	no	no
relative microcephaly	no	no	no	no	no	no	NA	no	no	no	no	no	yes	no	no	no	no	no	no	no	no	no	no	no	no	no	no	no	no	no	no	no	no	no	no	no	no	no	no	no	no	NA	NA	no	no	no	no	no	no
microcephaly/ relative microcephaly	no	no	no	no	no	no	NA	no	no	no	no	no	yes	no	no	no	no	no	no	no	no	no	no	no	no	yes	no	no	no	no	no	no	no	no	no	no	no	no	no	no	no	NA	NA	no	no	no	no	no	no
Neurological features
Developmental delay/intellectual disability	yes	yes	yes	yes	yes	yes	yes	yes	yes	yes	yes	yes	NA	yes	NA	yes	yes	yes	yes	yes	yes	NA	yes	yes	yes	yes	yes	yes	yes	no	NA	yes	no	yes	yes	yes	yes	yes	yes	yes	yes	yes	yes	yes	yes	yes	yes	yes	yes
Mild	NA	NA	no	yes	yes	yes	yes	no	yes	no	yes	no	NA	no	NA	no	yes	yes	no	no	no	NA	NA	NA	NA	NA	no	yes	no	no	NA	no	no	no	no	yes	yes	yes	no	no	no	no	no	no	yes	yes	no	yes	yes
Moderate	NA	NA	yes	no	no	no	no	yes	no	yes	no	yes	NA	no	NA	no	no	no	yes	yes	yes	NA	NA	NA	NA	NA	yes	no	yes	no	NA	no	no	yes	yes	no	no	no	yes	yes	yes	yes	no	no	no	no	yes	no	no
Severe	NA	NA	no	no	no	no	no	no	no	no	no	no	NA	yes	NA	yes	no	no	no	no	no	NA	NA	NA	NA	NA	no	no	no	no	NA	yes	no	no	no	no	no	no	no	no	no	no	no	yes	no	no	no	no	no
Good language ability (> 5 y)	NA	NA	yes	no	yes	yes	no	no	yes	yes	NA	no	NA	NA	NA	NA	NA	NA	NA	NA	NA	NA	NA	NA	NA	NA	NA	NA	NA	NA	NA	NA	NA	NA	NA	NA	NA	NA	NA	NA	NA	NA	yes	NA	NA	NA	yes	yes	yes
Friendly/amiable affect	NA	yes	no	yes	yes	yes	yes	yes	NA	yes	yes	yes	NA	yes	NA	yes	yes	yes	yes	yes	yes	NA	yes	yes	NA	no	NA	NA	no	yes	NA	no	yes	yes	yes	yes	yes	yes	yes	yes	yes	yes	yes	yes	yes	yes	yes	yes	yes
Facial features
Sparse eyebrows	no	yes	yes	yes	yes	yes	yes	NA	yes	NA	yes	yes	yes	yes	yes	yes	yes	yes	yes	yes	yes	no	yes	no	no	yes	yes	NA	no	NA	yes	no	yes	no	yes	yes	yes	yes	yes	yes	yes	yes	NA	yes	yes	yes	no	no	yes
Long face	no	yes	yes	yes	yes	yes	yes	yes	yes	yes	no	yes	yes	yes	no	no	yes	yes	yes	yes	yes	yes	yes	yes	yes	no	yes	yes	yes	yes	yes	yes	yes	yes	yes	no	yes	yes	yes	yes	yes	yes	yes	yes	yes	yes	yes	yes	yes
Upslanting palpebral fissures	no	yes	yes	yes	yes	no	yes	yes	yes	yes	yes	yes	yes	yes	yes	yes	yes	yes	yes	yes	no	yes	yes	yes	yes	yes	no	yes	no	no	no	no	yes	yes	yes	no	yes	no	yes	yes	yes	no	yes	yes	yes	yes	yes	yes	yes
Abnormal nostril morphology	yes	yes	yes	yes	yes	yes	yes	yes	yes	yes	yes	yes	yes	yes	yes	yes	yes	yes	yes	yes	yes	yes	yes	yes	yes	yes	yes	yes	yes	yes	yes	yes	yes	yes	yes	yes	yes	yes	yes	yes	yes	yes	yes	yes	yes	yes	yes	yes	yes
Pear-shaped nose	yes	yes	yes	yes	yes	yes	yes	yes	yes	yes	yes	yes	yes	yes	yes	yes	yes	yes	yes	yes	yes	yes	yes	yes	yes	no	yes	yes	yes	yes	yes	yes	yes	yes	yes	yes	yes	yes	yes	yes	yes	yes	yes	yes	yes	yes	yes	yes	yes
Bulbous nasal tip	yes	yes	yes	yes	yes	yes	yes	yes	yes	yes	yes	yes	yes	yes	yes	yes	yes	yes	yes	yes	yes	yes	yes	yes	yes	yes	yes	yes	yes	yes	yes	yes	yes	yes	yes	yes	yes	yes	yes	no	yes	yes	yes	yes	yes	yes	yes	yes	yes
Long and/or prominent philtrum	yes	yes	yes	no	yes	yes	yes	yes	yes	yes	yes	yes	yes	yes	yes	yes	yes	yes	yes	yes	yes	yes	yes	yes	yes	yes	yes	yes	yes	yes	yes	yes	yes	yes	yes	yes	yes	yes	yes	yes	yes	NA	NA	yes	no	NA	yes	yes	yes
Everted lower lip	yes	yes	yes	yes	yes	yes	yes	yes	yes	no	yes	yes	yes	yes	yes	yes	yes	yes	yes	yes	yes	yes	yes	yes	yes	yes	yes	yes	NA	yes	yes	yes	yes	no	yes	yes	yes	yes	yes	yes	yes	no	yes	yes	yes	yes	yes	yes	yes
Abnormal hair/colour texture	no	yes	yes	no	no	yes	yes	NA	NA	no	no	yes	NA	yes	no	yes	no	no	yes	no	NA	NA	NA	NA	NA	NA	NA	NA	NA	NA	NA	NA	NA	NA	NA	yes	no	yes	no	yes	yes	NA	NA	NA	no	NA	NA	yes	no
Widely spaced teeth	yes	yes	yes	no	no	no	no	no	NA	NA	yes	yes	no	no	NA	yes	yes	NA	yes	yes	NA	NA	NA	NA	yes	NA	NA	NA	NA	NA	NA	NA	no	NA	yes	yes	yes	yes	NA	NA	NA	yes	NA	yes	NA	NA	NA	NA	yes
	6	10	10	7	8	8	9	7	8	6	8	10	8	9	7	9	9	8	10	9	7	7	8	7	8	6	7	7	5	6	7	6	8	6	9	8	9	9	8	8	9	6	6	9	7	7	7	8	9
Ectodermal abnormalities	no	no	yes	yes	NA	NA	NA	NA	NA	no	no	no	NA	no	no	no	no	no	no	yes	no	no	no	no	no	yes	yes	no	no	yes	no	yes	no	no	yes	yes	no	no	no	no	no	no	NA	no	no	yes	no	no	no
Hyperpigmentation/hypopigmentation	no	no	NA	NA	NA	NA	NA	NA	NA	no	no	no	NA	no	no	no	no	no	no	yes	no	no	no	no	no	no	no	no	no	yes	no	no	no	no	yes	no	no	no	no	no	no	no	NA	no	no	no	no	no	no
Hyperkeratosis	no	no	NA	NA	NA	NA	NA	NA	NA	no	no	no	NA	no	no	no	no	no	no	no	no	no	no	no	no	yes	yes	no	no	no	no	no	no	no	no	no	no	no	no	no	no	no	NA	no	no	no	no	no	no
Dry skin/eczema	no	no	yes	yes	NA	NA	NA	NA	NA	no	NA	NA	NA	no	no	no	no	no	no	no	no	no	no	no	NA	no	no	NA	NA	NA	NA	yes	NA	no	yes	yes	no	no	no	no	no	no	NA	no	no	no	no	no	no
Oligodontia	no	no	yes	no	no	no	no	no	NA	no	no	no	NA	no	no	no	no	no	no	no	no	no	no	no	no	no	no	no	NA	no	NA	no	no	no	NA	no	no	no	no	no	no	NA	NA	no	no	yes	no	no	NA
Hearing impairment	no	no	no	yes	yes	yes	yes	no	no	yes	no	no	no	no	no	no	yes	yes	no	no	no	no	yes	no	no	no	no	no	no	no	no	no	yes	no	no	no	yes	yes	no	no	no	yes	yes	yes	yes	no	no	no	no
NA = not avaiable; yes: present; no: absent
[truncated: 33 more columns]

## Sheet: Polymorphisms
Subjects	[Bigoni et al. 2022]/Pt:67	Pt:68	Pt:69	Pt:71	Pt:72
Genetics	c.985_986del	c.985_986del	c.985_986del	del17q21.31	del17q21.31
Exon	2	2	2	2024-02-01	2024-02-01
De novo	Mat	De novo	Pat	De novo	NA		De novo/tot-NA:2/4	inherited/tot-NA: 2/4
Gender	F	F	M	M	M		M: 3	F: 2
Age	5y	8y	3y and 4 m	4 y and 8 m	6y
Growth							Count of "no"	Count of "yes"	Count of "NA"	Total
Failure to thrive in infancy	no	no	no	no	no		5	0	0	5
Height (cm(SD))	112 cm (+1 SD)	121.4 cm (31 ° percentile)	94 cm (3-15th centile)	109 cm (50th percentile)	113 cm (25th-50th percentile)
Weight (kg(SD))	15 kg (-1.5 SD)	22 kg (30° percentile)	13.6 kg (15th percentile)	19 kg (50-75th percentile)	18 kg (10th-25th percentile)
Head circumference (cm (SD))	46 cm (- 3 SD)	52.4 cm (33° percentile)	47 cm (3th centile)	50.8 cm (25-50th percentile)	51 cm (50th percentile)
macrocephaly (>2DS rispetto all'altezza)	no	no	no	no	no		5	0	0	5
relative macrocephaly	no	no	no	no	no		5	0	0	5
macrocephaly/ relative macrocephaly	no	no	no	no	no		5	0	0	5
microcephaly (< 2DS rispetto all'altezza)	yes	no	no	no	no		4	1	0	5
relative microcephaly	no	no	no	no	no		5	0	0	5
microcephaly/ relative microcephaly	yes	no	no	no	no		4	1	0	5
Neurological features
Developmental delay/intellectual disability	yes	yes	yes	yes	yes		0	5	0	5
Mild	yes	no	no	no	no		4	1	0	5
Moderate	no	yes	no	no	yes		3	2	0	5
Severe	no	no	yes	yes	no		3	2	0	5
Good language ability	no	yes	no	no	no		4	1	0	5
Friendly/amiable affect	no	no	no	no	yes		4	1	0	5
Facial features
Sparse eyebrows	no	no	no	no	no		5	0	0	5
Long face	no	no	no	yes	no		4	1	0	5
Upslanting palpebral fissures	yes	no	no	no	no		4	1	0	5
Abnormal nostril morphology	no	no	no	no	no		5	0	0	5
Pear-shaped nose	no	no	no	no	no		5	0	0	5
Bulbous nasal tip	yes	yes	no	no	no		3	2	0	5
Long and/or prominent philtrum	no	no	no	no	no		5	0	0	5
Everted lower lip	no	no	no	no	yes		4	1	0	5
Abnormal hair/colour texture	no	no	no	no	no		5	0	0	5
Widely spaced teeth	no	no	no	no	no		5	0	0	5
Ectodermal abnormalities							0	0	0	5
Hyperpigmentation/hypopigmentation	no	no	no	no	yes		4	1	0	5
Hyperkeratosis	no	no	no	no	no		5	0	0	5
Dry skin/eczema	no	no	no	no	no		5	0	0	5
Oligodontia	no	no	no	no	no		5	0	0	5
Hearing impairment	no	no	no	no	no		5	0	0	5

## Sheet: Synopsis of clinical feature
		Pathogenic Variants			Polymorphysms
	Subjects	Tot: 77			Tot: 5
	Gender	F/M: 41/36			F/M: 2/3
		N yes	Evaluable No.	%	N yes	N Tot-NA	%
	De novo	33	33	100	2	4	50
	Growth
HP:0001531	Failure to thrive in infancy	31	68	45.5882	0	5	0
	normal HC	37	72	51.3889	4	5	80
HP:0000256	macrocephaly/ relative macrocephaly	32	72	44.4444	0	5	0
HP:0000252	microcephaly/ relative microcephaly	3	72	4.16667	1	5	20
	Neurological features
HP:0012758	Developmental delay	69	71	97.1831	5	5	100
	Intellectual disability
HP:0001256	Mild	23	59	38.9831	1	5	20
HP:0002342	Moderate	27	59	45.7627	2	5	40
HP:0010864	Severe	7	59	11.8644	2	5	40
	Good language ability	27	33	81.8182	1	5	20
	Friendly/amiable affect	58	64	90.625	1	5	20
	Facial features
HP:0045075	Sparse eyebrows	55	72	76.3889	0	5	0
HP:0000276	Long face	61	77	79.2208	1	5	20
HP:0000582	Upslanting palpebral fissures	63	77	81.8182	1	5	20
HP:0000447	Pear-shaped nose	76	76	100	0	5	0
HP:0000414	Bulbous nasal tip	75	77	97.4026	0	5	0
HP:0005288	Abnormal nostril morphology	76	77	98.7013	2	5	40
HP:0000343 HP:0002002	Long and prominent philtrum	63	70	90	0	5	0
HP:0000232	Everted lower lip	69	76	90.7895	1	5	20
HP:0001595	Abnormal hair/colour texture	24	51	47.0588	0	5	0
HP:0000687	Widely spaced teeth	40	49	81.6327	0	5	0
	Ectodermal abnormalities	16	69	23.1884	1	5	20
HP:0000953 HP:0001010	Hyperpigmentation/hypopigmentation	6	67	8.95522	1	5	20
HP:0000962	Hyperkeratosis	3	67	4.47761	0	5	0
HP:0000958	Dry skin/eczema	6	61	9.83607	0	5	0
HP:0000677	Oligodontia	5	68	7.35294	0	5	0
HP:0000365	Hearing impairment	20	77	25.974	0	5	0
